# Supplementary material for: Impact of Thermally Inactivated Non-Saccharomyces Yeast Derivatives on White Wine
Source: Foods. 2024 Aug 22;13(16):2640. doi: 10.3390/foods13162640 (PMC11353631; doi:10.3390/foods13162640)
Supplement: Supplementary file 1 [file foods-13-02640-s001.zip]

Archive with 1 entries (1 files):
- foods-3127663-supplementary.pdf
